# Supplementary material for: The Effect of Blood Contained in the Samples on the Metabolomic Profile of Mouse Brain Tissue: A Study by NMR Spectroscopy
Source: Molecules. 2021 May 22;26(11):3096. doi: 10.3390/molecules26113096 (PMC8196876; doi:10.3390/molecules26113096)
Supplement: Supplementary file 1 [file molecules-26-03096-s001.zip]

Archive with 1 entries (1 files):
- molecules-1208481-supplementary.pdf
